# Supplementary material for: Design of a Facile Antifouling Sensor Based on the Synergy between an Antibody and Phase-Transited BSA
Source: Biosensors (Basel). 2023 Nov 29;13(12):1004. doi: 10.3390/bios13121004 (PMC10741890; doi:10.3390/bios13121004)
Supplement: Supplementary file 1 [file biosensors-13-01004-s001.zip]

Archive with 1 entries (1 files):
- biosensors-2721179-supplementary.pdf
